# Supplementary material for: The CARL II cohort: what we did and what came out of it
Source: Chiropr Man Therap. 2026 Apr 17;34:13. doi: 10.1186/s12998-026-00641-3 (PMC13091247; doi:10.1186/s12998-026-00641-3)
Supplement: Supplementary file 1 — Additional file1 (XLSX 69 kb) [file 12998_2026_641_MOESM1_ESM.xlsx]

## Sheet: Sheet1
CARL publications - 2 CARL II people
Reference	Year	Link	CARL II Fellows	CARL I Fellows	Mentors
Axén I, Bergström C, Bronson M, Côté P, Nim GC, Goncalves G, Hebert JJ, Hertel JA, Innes S, Larsen OK, Meyer AL, Perle SM, O’Neill S, Weber 2nd KA, Young K, Leboeuf-Yde C. Misinformation, chiropractic and the COVID-19 pandemic. Chiropr Man Therap, 2020;28(1):65.	2020		Casper, Ken
Kawchuk G, Hartvigsen J, Harsted S, Nim CG, Nyirö L. Misinformation about spinal manipulation and boosting immunity: an analysis of Twitter activity during the COVID-19 crisis. Chiropractic & Manual Therapies. 2020;28:34.	2020	https://chiromt.biomedcentral.com/articles/10.1186/s12998-020-00319-4	Steen, Casper, Luana		Greg, Jan
Nim CG, Kawchuk GN, Schiøttz-Christensen B, O’Neill S. The effect on clinical outcomes when targeting spinal manipulation at stiffness or pain sensitivity: a randomized trial. Scientific Reports. 2020;10(1).	2020		Casper		Greg
Øverås CK, Villumsen M, Axén I, Cabrita M, Leboeuf-Yde C, Hartvigsen J, Mork PJ. Association between objectively measured physical behaviour and neck- and/or low back pain: a systematic review. Eur J Pain. 2020;24(6):1007-22.	2020	https://onlinelibrary.wiley.com/doi/10.1002/ejp.1551	Cecilie		Jan
Sandal LF, Øverås CK, Nordstoga AL, Wood K, Bach K, Hartvigsen J, Søgaard K, Mork PJ. A digital decision support system (selfBACK) for improved self-management of low back pain: a pilot study with 6-week follow-up. Pilot Feasibility Stud. 2020;6:72.	2020	https://pilotfeasibilitystudies.biomedcentral.com/articles/10.1186/s40814-020-00604-2	Cecilie		Jan
Young JJ, Hartvigsen J, Jensen RK, Roos EM, Ammendolia C, Juhl CB. Prevalence of multimorbid degenerative lumbar spinal stenosis with knee and/or hip osteoarthritis: protocol for a systematic review and meta-analysis. Systematic Reviews. 2020;9:232.	2020	https://systematicreviewsjournal.biomedcentral.com/articles/10.1186/s13643-020-01478-4	James		Jan
Houle M, Marchand AA, Descarreaux M. Can Headache Profile Predict Future Disability: A Cohort Study. Clin J Pain. 2020 Aug;36(8):594-600. doi: 10.1097/AJP.0000000000000843. PMID: 32453034.	2020	https://journals.lww.com/clinicalpain/abstract/2020/08000/can_headache_profile_predict_future_disability__a.5.aspx	Andrée-Anne
Cancelliere C, Wong JJ, Yu H, Mior S, Brunton G, Shearer HM, Rudoler D, Hestbaek L, Papaconstantinou E, Cedraschi C, Swain M, Connell G, Verville L, Taylor-Vaisey A, Côté P. Rehabilitative management of back pain in children: Protocol for a mixed studies systematic review. BMJ Open 2020;10:e036817	2020	https://www.ncbi.nlm.nih.gov/pmc/articles/PMC7559046/https://www.sciencedirect.com/science/article/pii/S2772529424001279?via%3Dihub	Jessica	Mike Swain
Parthipan S, Bowles C, de Luca K, Jenkins H. The association between guideline adherent radiographic imaging by chiropractic students and the diagnostic yield of clinically significant findings. The Journal of the Canadian Chiropractic Association. 2021 Apr;65(1):66.	2021	https://www.ncbi.nlm.nih.gov/pmc/articles/PMC8128328/	Hazel	Katie d
Jenkins HJ, Downie AS, Fernandez M, Hancock MJ. Decreasing thoracic hyperkyphosis – Which treatments are most effective? A systematic literature review and meta-analysis. Musculoskeletal Science and Practice. 2021;56.	2021	https://www.sciencedirect.com/science/article/pii/S2468781221001223	Hazel, Aron	Matt
Côté P, Hartvigsen J, Axén I, Leboeuf-Yde C, Corso M, Shearer HM, Wong JJ, Marchand AA, Cassidy JD, French S, Kawchuk GN, Mior S, Poulsen E, Srebly J, Ammendolia C, Blanchette M, Busse J, Bussières A, Cancelliere C, Christensen HW, De Carvalho D, De Luca K, Du Rose A, Eklund A, Engel R, Goncalves G, Hebert J, Hestbæk L, Hincapié CA, Hondras M, Kimpton A, Lauridsen HH, Innes S, Meyer A, Newell D, …	2021		Jessica, Andree-Anne, Ken	Diana, Katie d, Andreas, Isabelle, Mike	Jan, Greg
de Luca K, McDonald M, Montgomery L, Sharp S, Young A, Vella S, Holmes MM, Aspinall S, Brousseau D, Burrell C, Byfield D, Dane D, Dewhurst P, Downie A, Engel R, Gleberzon B, Hollandsworth D, Nielsen AM, O'Connor L, Starmer D, Tunning M, Wanless P, French SD. COVID-19: how has a global pandemic changed manual therapy technique education in chiropractic programs around the world? Chiropr Man Therap…	2021	https://chiromt.biomedcentral.com/articles/10.1186/s12998-021-00364-7	Sasha, Aron	Katie d, Michelle
Harsted S, Nyirö L, Downie A, Kawchuk GN, O’Neill S, Holm L, Nim CG. Posterior to anterior spinal stiffness measured in a sample of 127 secondary care low back pain patients. Clinical Biomechanics. 2021;87:105408.	2021	https://www.sciencedirect.com/science/article/pii/S0268003321001388	Steen, Luana, Aron, Casper		Greg
Jenkins HJ, Kongsted A, French SD, Jensen TS, Doktor K, Hartvigsen J, et al. What are the effects of diagnostic imaging on clinical outcomes in patients with low back pain presenting for chiropractic care: a matched observational study. Chiropractic & Manual Therapies. 2021;29(1).	2021	https://link.springer.com/article/10.1186/s12998-021-00403-3	Hazel		Jan
Nim CG, Downie A, O'Neill S, Kawchuk GN, Perle SM, Leboeuf-Yde C. The importance of selecting the correct site to apply spinal manipulation when treating spinal pain: Myth or reality? A systematic review. Sci Rep. 2021;11(1):23415.	2021		Casper, Aron		Greg
Nim CG, Kawchuk GN, Schiøttz-Christensen B, O’Neill S. Changes in pain sensitivity and spinal stiffness in relation to responder status following spinal manipulative therapy in chronic low Back pain: a secondary explorative analysis of a randomized trial. BMC Musculoskeletal Disorders. 2021;22(1):23.	2021		Casper		Greg
Nim GC, Weber KA, Kawchuk G, O’Neill S. Spinal Manipulation and Modulation of Pain Sensitivity in Persistent Low Back Pain. Chiropr Man Therap, 2021;29:10.	2021		Casper, Ken		Greg
Bussières A, Cancelliere C, Ammendolia C, Comer CM, Zoubi FA, Châtillon CE, Chernish G, Cox JM, Gliedt JA, Haskett D, Jensen RK, Marchand AA, Tomkins-Lane C, O'Shaughnessy J, Passmore S, Schneider MJ, Shipka P, Stewart G, Stuber K, Yee A, Ornelas J. Non-Surgical Interventions for Lumbar Spinal Stenosis Leading To Neurogenic Claudication: A Clinical Practice Guideline. J Pain. 2021 Sep;22(9):1015-…	2021	https://www.sciencedirect.com/science/article/pii/S1526590021001887?via%3Dihub	Andrée-Anne
Marchand AA, Houle M, O'Shaughnessy J, Châtillon CÉ, Cantin V, Descarreaux M. Effectiveness of an exercise-based prehabilitation program for patients awaiting surgery for lumbar spinal stenosis: a randomized clinical trial. Sci Rep. 2021 May 26;11(1):11080. doi: 10.1038/s41598-021-90537-4. PMID: 34040109; PMCID: PMC8155114.	2021	https://www.ncbi.nlm.nih.gov/pmc/articles/PMC8155114/	Andrée-Anne
Daneau C, Abboud J, Marchand AA, Houle M, Pasquier M, Ruchat SM, Descarreaux M. Mechanisms Underlying Lumbopelvic Pain During Pregnancy: A Proposed Model. Front Pain Res (Lausanne). 2021 Dec 2;2:773988. doi: 10.3389/fpain.2021.773988. PMID: 35295430; PMCID: PMC8915559.	2021	https://www.frontiersin.org/journals/pain-research/articles/10.3389/fpain.2021.773988/full	Andrée-Anne
Houle M, Bonneau JD, Marchand AA, Descarreaux M. Physical and Psychological Factors Associated With Walking Capacity in Patients With Lumbar Spinal Stenosis With Neurogenic Claudication: A Systematic Scoping Review. Front Neurol. 2021 Sep 9;12:720662. doi: 10.3389/fneur.2021.720662. PMID: 34566863; PMCID: PMC8459720.	2021	https://www.frontiersin.org/journals/neurology/articles/10.3389/fneur.2021.720662/full	Andrée-Anne
Houle M, O'Shaughnessy J, Tétreau C, Châtillon CÉ, Marchand AA, Descarreaux M. Comparison of walking variations during treadmill walking test between neurogenic and vascular claudication: a crossover study. Chiropr Man Therap. 2021 Jul 15;29(1):24. doi: 10.1186/s12998-021-00382-5. PMID: 34266463; PMCID: PMC8280597.	2021	https://chiromt.biomedcentral.com/articles/10.1186/s12998-021-00382-5	Andrée-Anne
Houle M, Lessard A, Marineau-Bélanger É, Lardon A, Marchand AA, Descarreaux M, Abboud J. Factors associated with headache and neck pain among telecommuters - a five days follow-up. BMC Public Health. 2021 Jun 6;21(1):1086. doi: 10.1186/s12889-021-11144-6. PMID: 34090415; PMCID: PMC8179834.	2021	https://bmcpublichealth.biomedcentral.com/articles/10.1186/s12889-021-11144-6	Andrée-Anne
Øverås CK, Johansson MS, de Campos TF, Ferreira ML, Natvig B, Mork PJ, Hartvigsen J. Distribution and prevalence of musculoskeletal pain co-occurring with persistent low back pain: a systematic review. BMC Musculoskelet Disord. 2021 Jan 18;22(1):91.	2021	https://bmcmusculoskeletdisord.biomedcentral.com/articles/10.1186/s12891-020-03893-z	Cecilie	Melker	Jan
Sandal LF, Bach K, Øverås CK, Svendsen MJ, Dalager T, Stejnicher Drongstrup Jensen J, Kongsvold A, Nordstoga AL, Bardal EM, Ashikhmin I, Wood K, Rasmussen CDN, Stochkendahl MJ, Nicholl BI, Wiratunga N, Cooper K, Hartvigsen J, Kjær P, Sjøgaard G, Nilsen TIL, Mair FS, Søgaard K, Mork PJ. Effectiveness of App- Delivered, Tailored Self-management Support for Adults with Lower Back Pain-Related Disabi…	2021	https://jamanetwork.com/journals/jamainternalmedicine/fullarticle/2782459	Cecilie		Jan
Young JJ, Hartvigsen J, Roos EM, Ammendolia C, Kongsted A, Skou ST, Grønne DT, Jensen RK. Symptoms of lumbar spinal stenosis in people with knee or hip osteoarthritis or low back pain: a cross-sectional study of 10,234 participants in primary care. Osteoarthritis and Cartilage. 2021:29(11):1515-1520.	2021	https://www.oarsijournal.com/article/S1063-4584(21)00852-9/fulltext	James		Jan
Berg LS, Young JJ, Hurwitz E, Kopansky-Giles D, Eberspaecher S, Outerbridge G, Hartvigsen J. Musculoskeletal conditions in persons living with HIV/AIDS: a scoping review. Current Medical Science. 2022; 42(1):17-25.	2022	https://link.springer.com/article/10.1007/s11596-022-2524-5	James		Jan
Fernandez M, Young A, Kongsted A, Hartvigsen J, Barton C, Wallis J, Kent P, Kawchuk G, Jenkins H, Hancock M, French SD. GLA:D® Back Australia: a mixed methods feasibility study for implementation. Chiropractic and Manual Therapies. 2022;30(1):1-12	2022	https://link.springer.com/article/10.1186/s12998-022-00427-3	Hazel	Matt	Jan, Greg
Jenkins HJ, Kongsted A, French SD, Jensen TS, Doktor K, Hartvigsen J, Hancock M. Patients with low back pain presenting for chiropractic care who want diagnostic imaging are more likely to receive referral for imaging: a cross-sectional study. Chiropractic & Manual Therapies. 2022;30(1).	2022	https://link.springer.com/article/10.1186/s12998-022-00425-5	Hazel		Jan
Jenkins HJ, Kongsted A, French SD, Jensen TS, Doktor K, Hartvigsen J, Hancock M. Reply to the letter to the editor: “What are the effects of diagnostic imaging on clinical outcomes in patients with low back pain presenting for chiropractic care? A matched observational study.” Jenkins et al., Chiropractic & Manual Therapies 2021;29:49. Chiropractic & Manual Therapies. 2022;30:12.	2022	https://link.springer.com/article/10.1186/s12998-022-00421-9	Hazel		Jan
Øverås CK, Nilsen TIL, Nicholl BI, Rughani G, Wood K, Søgaard K, Mair FS, Hartvigsen J. Multimorbidity and co-occurring musculoskeletal pain do not modify the effect of the SELFBACK app on low back pain-related disability. BMC Med. 2022;20(1):53.	2022	https://bmcmedicine.biomedcentral.com/articles/10.1186/s12916-022-02237-z	Cecilie		Jan
Sandal LF, Young JJ, Hartvigsen J, Søgaard K. Convergent and discriminative validity of the PROMIS Physical Function 4 questionnaire for assessing pain-related disability in low back pain patients seeking chiropractic care. Spine. 2022;47(18):1314-20.	2022	https://journals.lww.com/spinejournal/Abstract/9900/Convergent_and_Discriminative_Validity_of_the.37.aspx	James		Jan
Young JJ, Jensen RK, Hartvigsen J, Roos EM, Ammendolia C, Juhl CB. Prevalence of multimorbid degenerative lumbar spinal stenosis with knee or hip osteoarthritis: a systematic review and meta-analysis. BMC Musculoskeletal Disorders. 2022;23:177.	2022	https://bmcmusculoskeletdisord.biomedcentral.com/articles/10.1186/s12891-022-05104-3	James		Jan
Nim CG, Kongsted A, Downie A, Vach W. The temporal stability of self-reported visual back pain trajectories. Pain. 2022;163(11):e1104-14.	2022		Casper, Aron
Nim CG, Aspinall SL, Weibel R, Steenfelt MG, O’Neill S. Pressure pain thresholds in a real-world chiropractic setting: topography, changes after treatment, and clinical relevance? Chiropr Man Ther. 2022;30:25.	2022	https://chiromt.biomedcentral.com/articles/10.1186/s12998-022-00436-2	Casper, Sasha
Jenkins HJ, Ferreira G, Downie A, Maher C, Buchbinder R, Hancock MJ. The available evidence on the effectiveness of 10 common approaches to the management of non-specific low back pain: An evidence map. European Journal of Pain. 2022;26(7):1399–1411	2022	https://onlinelibrary.wiley.com/doi/full/10.1002/ejp.1974	Hazel, Aron
Young JJ, Kongsted A, Hartvigsen J, Roos EM, Ammendolia C, Skou ST, Grønne DT, Jensen RK. Associations between comorbid lumbar spinal stenosis symptoms and treatment outcomes in 6,813 patients with knee or hip osteoarthritis following a patient education and exercise therapy program. Osteoarthritis and Cartilage Open. 2022;4(4):100324.	2022	https://www.sciencedirect.com/science/article/pii/S2665913122000929?via%3Dihub	James		Jan
Houle M, Tétreau C, Châtillon CÉ, Marchand AA, Descarreaux M. Effectiveness of a 6-week specific rehabilitation program combining education and exercises on walking capacity in patients with lumbar spinal stenosis with neurogenic claudication: a randomized controlled clinical trial protocol. Trials. 2022 Dec 27;23(1):1046. doi: 10.1186/s13063-022-07011-3. PMID: 36572884; PMCID: PMC9793648.	2022	https://trialsjournal.biomedcentral.com/articles/10.1186/s13063-022-07011-3	Andrée-Anne
Mathieu J, Daneau C, Lemeunier N, Doyon A, Marchand AA, Descarreaux M. Conservative interventions and clinical outcome measures used in the perioperative rehabilitation of breast cancer patients undergoing mastectomy: a scoping review. BMC Womens Health. 2022 Aug 16;22(1):343. doi: 10.1186/s12905-022-01927-3. PMID: 35974334; PMCID: PMC9380320.	2022	https://bmcwomenshealth.biomedcentral.com/articles/10.1186/s12905-022-01927-3	Andrée-Anne
Marchand AA, Houle M, O'Shaughnessy J, Châtillon CÉ, Descarreaux M. Physical Predictors of Favorable Postoperative Outcomes in Patients Undergoing Laminectomy or Laminotomy for Central Lumbar Spinal Stenosis: Secondary Analysis of a Randomized Controlled Trial. Front Neurol. 2022 Apr 15;13:848665. doi: 10.3389/fneur.2022.848665. PMID: 35493839; PMCID: PMC9051316.	2022	https://www.frontiersin.org/journals/neurology/articles/10.3389/fneur.2022.848665/full	Andrée-Anne
Daneau C, Marchand AA, Bussières A, O'Shaughnessy J, Ruchat SM, Descarreaux M. Effects of a motor control exercise program on lumbopelvic pain recurrences and intensity in pregnant women with a history of lumbopelvic pain: a study protocol for a randomized controlled feasibility trial. Pilot Feasibility Stud. 2022 Mar 21;8(1):65. doi: 10.1186/s40814-022-01024-0. PMID: 35313988; PMCID: PMC8935756.	2022	https://pilotfeasibilitystudies.biomedcentral.com/articles/10.1186/s40814-022-01024-0	Andrée-Anne
Nim CG, Aspinall SL, Cook CE, Corrêa LA, Donaldson M, Downie AS, Harsted S, Hartvigsen J, Jenkins HJ, McNaughton D, Nyirö L, Perle SM, Roseen EJ, Young JJ, Young A, Zhao GH, Juhl CB. The effectiveness of spinal manipulative therapy procedures for spine pain: protocol for a systematic review and network meta-analysis. Chiropr Man Ther. 2023;31(1):14.	2023		Casper, Sasha, Aron, Steen, Hazel, Dave, luana, Eric, James		Jan
Aspinall SL, Nim CG, Harsted S, Miller A, Øverås CK, Roseen EJ, Young JJ, Søgaard K, Kawchuk G, Hartvigsen J. Presenters at chiropractic research conferences 2010–2019: is there a gender equity problem? Chiropractic & Manual Therapies. 2023;31(1):28.	2023		Sasha, Casper, Steen, Amy, Ceci, Eric, James, Luana		Greg, Jan
Jenkins HJ, Downie A, Wong JJ, Young JJ, Roseen EJ, Nim CG, McNaughton D, Øveras CK, Hartvigsen J, Mior S, French SD. Patient and provider characteristics associated with therapeutic intervention selection in a chiropractic clinical encounter: a cross-sectional analysis of the COAST and O-COAST study data. Chiropr Man Therap. 2023;31(1):39.	2023		Hazel, Aron, Jessica, James, Eric, Casper, Dave, Ceci		Jan
Kawchuk G, Harsted S, Hartvigsen J, Nyirö L, Nim CG. A two-year follow-up: Twitter activity regarding misinformation about spinal manipulation, chiropractic care and boosting immunity during the COVID-19 pandemic. Chiropractic & Manual. 2023;31:4	2023		Steen, Luana, Casper		Greg, Jan
McNaughton DT, Roseen EJ, Downie A, Jenkins H, Øverås CK, Young JJ, Fink HA, Stone KL, Cawthon P, Hartvigsen J. Stressful life events and low back pain in older men: A cross‐sectional and prospective analysis using data from the MrOS study. European Journal of Pain. 2023.	2023		Dave, Eric, Aron, Hazel, Ceci, James		Jan
Vella SP, Swain M, Downie A, Howarth SJ, Funabashi M, Engel RM. Induced leg length inequality affects pelvis orientation during upright standing immediately following a sit-to-stand transfer: a pre-post measurement study. BMC Musculoskelet Disord. 2023;24(1):203.	2023		Aron	Mike, Martha
Young JJ, Kongsted A, Jan Hartvigsen J, Ammendolia C, Jensen RK. Similar improvements in patient-reported outcomes for non-specific low back pain patients with and without lumbar spinal stenosis symptoms following a structured education and exercise therapy program. BMC Musculoskeletal Disorders. 2023;24:839.	2023	https://bmcmusculoskeletdisord.biomedcentral.com/articles/10.1186/s12891-023-06950-5	James		Jan
Yu H, Wang D, Verville L, Southerst D, Bussières A, Gross DP, Pereira P, Mior S, Tricco AC, Cedraschi C, Brunton G, Nordin M, Shearer HM, Wong JJ, Connell G, Myrtos D, da Silva-Oolup S, Young JJ, Funabashi M, Romanelli A, Lee JGB, Stuber K, Guist B, Muñoz Laguna J, Hofstetter L, Murnaghan K, Hincapié CA, Cancelliere C. Systematic review to inform a World Health Organization (WHO) clinical practic…	2023	https://link.springer.com/article/10.1007/s10926-023-10125-3	James, Jessica	Martha
Southerst D, Hincapié CA, Yu H, Verville L, Bussières A, Gross DP, Pereira P, Mior S, Tricco AC, Cedraschi C, Brunton G, Nordin M, Wong JJ, Connell G, Shearer HM, DeSouza A, Muñoz Laguna J, Lee JGB, To D, Lalji R, Stuber K, Funabashi M, Hofstetter L, Myrtos D, Romanelli A, Guist B, Young JJ, da Silva-Oolup, Stupar M, Wang D, Murnaghan K, Cancelliere C. Systematic review to inform a World Health O…	2023	https://link.springer.com/article/10.1007/s10926-023-10120-8	James, Jessica
Young JJ, Kongsted A, Jensen RK, Roos EM, Ammendolia C, Skou ST, Grønne DT, Hartvigsen J. Characteristics associated with comorbid lumbar spinal stenosis symptoms in people with knee or hip osteoarthritis: an analysis of 9,136 Good Life with osteoArthritis in Denmark (GLA:D®) participants. BMC Musculoskeletal Disorders. 2023;24(1):250.	2023	https://bmcmusculoskeletdisord.biomedcentral.com/articles/10.1186/s12891-023-06356-3	James		Jan
Nim CG, Vach W, Downie A, Kongsted A. Do visual pain trajectories reflect the actual course of low back pain? A longitudinal cohort study. J Pain. 2023;24(1):1506-21.	2023		Casper, Aron
Marchand AA, Hogg-Johnson S, Côté P. Baseline Depressive Symptoms Do Not Moderate the Association Between Baseline Symptom Severity and Time to Recovery in Individuals with Grade I-II Whiplash-Associated Disorders: A Secondary Analysis of a Randomized Controlled Trial. Am J Phys Med Rehabil. 2023 Oct 1;102(10):861-866. doi: 10.1097/PHM.0000000000002223. Epub 2023 Mar 1. PMID: 36882302.	2023		Andrée-Anne
Mathieu J, Pasquier M, Descarreaux M, Marchand AA. Diagnosis Value of Patient Evaluation Components Applicable in Primary Care Settings for the Diagnosis of Low Back Pain: A Scoping Review of Systematic Reviews. J Clin Med. 2023 May 21;12(10):3581. doi: 10.3390/jcm12103581. PMID: 37240687; PMCID: PMC10218868.	2023	https://www.mdpi.com/2077-0383/12/10/3581	Andrée-Anne
Houle M, Ducas J, Lardon A, Descarreaux M, Marchand AA, Abboud J. Headache-related clinical features in teleworkers and their association with coping strategies during the COVID-19 pandemic. Front Public Health. 2023 Dec 28;11:1303394. doi: 10.3389/fpubh.2023.1303394. PMID: 38213645; PMCID: PMC10782858.	2023	https://www.frontiersin.org/journals/public-health/articles/10.3389/fpubh.2023.1303394/full	Andrée-Anne
Øverås CK, Nilsen TIL, Søgaard K, Mork PJ, Hartvigsen J. Temporal stability in the prevalence and pattern of co-occurring musculoskeletal pain among people with persistent low back pain: population-based data from the Norwegian HUNT Study, 1995 to 2019. PAIN July 10, 2023. doi: 10.1097/j.pain.0000000000002981	2023	https://journals.lww.com/pain/fulltext/9900/temporal_stability_in_the_prevalence_and_pattern.353.aspx	Cecilie		Jan
Fandim JV, Hinman RS, Øverås CK, Sharma S, Belton J, Oliveira VC, Dear BF, Parker R, Ghai B, Bennell KL, Ferreira P, Hartvigsen J, Saragiotto BT. One step at a time. Shaping consensus on research priorities and terminology in telehealth in musculoskeletal pain: an international modified e-Delphi study. BMC Musculoskelet Disord. 2023 Oct 3;24(1):783. doi: 10.1186/s12891-023-06866-0	2023	https://bmcmusculoskeletdisord.biomedcentral.com/articles/10.1186/s12891-023-06866-0	Cecilie		Jan
Southerst D, Hincapié CA, Yu H, Verville L, Bussières A, Gross DP, Pereira P, Mior S, Tricco AC, Cedraschi C, Brunton G, Nordin M, Wong JJ, Connell G, Shearer HM, DeSouza A, Muñoz Laguna J, Lee J, To D, Lalji R, Stuber K, Funabashi M, Hofstetter L, Myrtos D, Romanelli A, Guist BP, Young JJ, da Silva-Oolup S, Stupar M, Wang D, Murnaghan K, Cancelliere C. Systematic review to inform a World Health …	2023	https://pubmed.ncbi.nlm.nih.gov/37991651/	Jessica, James	Martha
Nim C, Downie AS, Kongsted A, Aspinall SL, Harsted S, Nyirö L, et al. Prospective back pain trajectories or retrospective recall - which tells us most about the patient? [pre-print]. J Pain. 2024:104555. doi: 10.1016/j.jpain.2024.104555.	2024		Casper, Sasha, Steen, Aron, Luana
Aspinall SL, Nim C, Hartvigsen J, Cook CE, Skillgate E, Vogel S, et al. Waste not, want not: call to action for spinal manipulative therapy researchers. Chiropr Man Ther. 2024;32(1):16. doi: 10.1186/s12998-024-00539-y.	2024		Sasha, Casper		Jan
Yu H, Cancelliere C, Mior S, Pereira P, Nordin M, Brunton G, Wong JJ, Shearer HM, Connell G, Ead L, Verville L, Rezai M, Myrtos D, Wang D, Marchand AA, Romanelli A, Germann D, To D, Young JJ, Southerst D, Candelaria H, Hogg-Johnson S, Côté P. Effectiveness of postsurgical rehabilitation following lumbar disc herniation surgery: A systematic review. Brain Spine. 2024 Apr 16;4:102806. doi: 10.1016/…	2024	https://www.sciencedirect.com/science/article/pii/S2772529424000626?via%3Dihub	Jessica, Andree-Anne, James
David T McNaughton, Eric J Roseen, Sheena Patel, Aron Downie, Cecilie K Øverås, Casper Nim, Steen Harsted, Hazel Jenkins, James J Young, Jan Hartvigsen, Jessica J Wong, Katie L Stone, Kristine E Ensrud, Soomi Lee, Peggy M Cawthon, Howard A Fink, Osteoporotic Fractures in Men (MrOS) LBP research group, Long-term trajectories of low back pain in older men: A prospective cohort study with 10-year an…	2024	https://doi.org/10.1093/gerona/glae175	Dave, Eric, Aron, Hazel, Ceci, James, Steen, Jessica, Casper		Jan
Roseen EJ, McNaughton DT, Harrison S, et al. Association of back pain with all-cause and cause-specific mortality among older men: a cohort study. Pain Med. 2024;25(8):505-513.	2024		Eric, Dave, Aron, Hazel, Ceci, James, Steen, Jessica, Casper		Jan
Hvidkær IS, Harsted S, Hadizadeh M, O’Neill S, Kawchuk GN, Nim C. Static palpation ain’t easy: Evaluating palpation precision using a topographical map of the lumbar spine as a reference. PLOS ONE. 2024 May 30;19(5):e0304571.	2024	https://journals.plos.org/plosone/article?id=10.1371/journal.pone.0304571	Casper, Steen		Greg
Mathieu J, Robert MÈ, Châtillon CÉ, Descarreaux M, Marchand AA. Appropriateness of specialized care referrals for LBP: a cross-sectional analysis. Front Med (Lausanne). 2024 Jan 5;10:1292481. doi: 10.3389/fmed.2023.1292481. PMID: 38249968; PMCID: PMC10797061.	2024	https://www.frontiersin.org/journals/medicine/articles/10.3389/fmed.2023.1292481/full	Andrée-Anne
Harsted S, Chang NHS, Nim C, Young JJ, McNaughton DT, O’Neill S. Exploring the association between patient‐drawn pain diagrams and psychological and physical health variables: A large‐scale study of patients with low back pain. European Journal of Pain. 2024 Aug 7;ejp.4711.	2024	https://onlinelibrary.wiley.com/doi/epdf/10.1002/ejp.4711	Steen , Casper, James, Dave
Nim C, Downie AS, Kongsted A, Aspinall SL, Harsted S, Nyirö L, et al. Response to Riddle and Dumenci on “Prospective Back Pain Trajectories or Retrospective Recall-Which Tells Us Most About the Patient?” J Pain. 2024 Jun 18;104597.	2024	https://pubmed.ncbi.nlm.nih.gov/38888541/	Casper, Aron, Sasha, Luana, Steen
Chang NHS, Nim CG, Harsted S, Young JJ, O’Neill S. The relationship between pain drawings and clinical and psychological factors: a cluster analysis of 21,123 spinal pain patients. PAIN. 2024;00:1-14.	2024	https://journals.lww.com/pain/fulltext/9900/data_driven_identification_of_distinct_pain.604.aspx	James, Casper, Steen
Jensen RK, Young JJ, Hartvigsen J. Letter to the editor concerning “A propensity-matched study of patients with symptomatic lumbar spinal stenosis opting for surgery versus not” by Friis Pedersen et al. Brain and Spine. 2024;4:102871.	2024	https://www.sciencedirect.com/science/article/pii/S2772529424001279?via%3Dihub	James		Jan
Yu H, Southerst D, Wong JJ, Verville L, Connell G, Ead L, Mior S, Hestbaek L, Swain M, Brunton G, Shearer HM, Papaconstantinou E, To D, Germann D, Pohlman K, Cedraschi C, Cancelliere C. Rehabilitation of back pain in the pediatric population: a mixed studies systematic review. Chiropr Man Therap 2024;32(1):14	2024	https://www.ncbi.nlm.nih.gov/pmc/articles/PMC11080233/	Jessica	Mike Swain, Katie P
Leadership
Fellow(s)	Activity	Dates/duration
Amy Miller	Invited keynote: WFC Edcuation. LGBTQ+ inclusion in chiropractic education and practice	2022-11-01
Amy Miller & Casper Nim	Invited workshop: Danish Chiropractic Assc. EDI in chiropractic practice	2023-11-01
Amy Miller	Invited keynote: British Chiropractic Association - adolescent spinal pain	October 2024
Amy Miller	Invited workshop: Maquarie University chiropractic education day	October 2023
Amy Miller	Session moderator: WFC Conference	October 2023
Amy Miller	Consultant: Parker University	July 2022
Amy Miller	Supervision/completion 5 MSc students	2021-2024
Amy Miller	Podcast episode TherapyLive - MT for infants	2022
Luana Nyirö	Member of the Awards Committee, Graduate Research Campus, University of Zurich	2019-2024
Luana Nyirö	Board Member, Swiss Chiropractic Association	2021-2023
Luana Nyirö	Invited speaker, annual conference Swiss Chiropractic Association	2023
Luana Nyirö	Invited workshop, annual conference Swiss Chiropractic Association	2023
Luana Nyirö	Invited workshop, annual conference Swiss Chiropractic Association	2024
Luana Nyirö	ECU Online Seminar Series. Webinar under the title – ‘The role of superficial and deep spinal tissue for spinal manipulation’	2022
Casper Nim	Lead a workshop on informal care: Danish Chiropractic assocation	2024-11-01
Casper Nim	Lead a workshop on adverse events: Danish Chiropractic assocation	2024-11-01
Casper Nim	Lead a workshop on adverse events: Danish Chiropractic assocation (students)	2024-11-01
Casper Nim	Invited speaker CMCC	2024-01-01
Casper Nim	Course director, Clinical internships, University of Southern Denmark	2022-04-01
Casper Nim	Invited speaker, Danish Chiropractic assocation	2023-11-01
Casper Nim	Invited panelist, Danish Chiropractic assocation	2023-11-01
Casper Nim	Invited panelist, Danish Chiropractic assocation	2024-11-01
Casper Nim	Invited workshop: EDI workshop at ECU	may 2022
Casper Nim	Study board member, University of Southern Denmark	2022-04-01
Casper Nim	Lead a workshop on pediatric pain: Danish Chiropractic assocation	2023-11-01
Hazel Jenkins	Course director, Master of Chiropractic, Macquarie University	January 2022 - ongoing
Hazel Jenkins	Invited speaker. CARF-KT	June, 2023
Hazel Jenkins	Invited speaker Spineweek.	May 2023
Hazel Jenkins	Invited pseaker APA National conference.	2021-04-01
Hazel Jenkins	Invited speaker, Spineweek	June, 2020
Hazel Jenkins	Editorial board Chiropractic and Manual Therapies	2024
Hazel Jenkins	Professional association advisory committee, ACERF	2023- ongoing
Hazel Jenkins	Student supervison 3xMRes (completed), 3xPhd (ongoing)	2020-2024
Sasha Aspinall	Invited speaker at Chiropractic Australia Breakfast	2023
Sasha Aspinall	Invited speaker at Chiropractic Australia Hot Topic Webinar	2023-02-01
Sasha Aspinall	Moderator for Q&A and panel discussion at SpineOnline	2020
Sasha Aspinall	Discipline representative on Murdoch University School of Allied Health Research Committee	2023-ongoing
Aron Downie	Invited speaker, SpineWeek Melbourne	2020
Aron Downie	Invited speaker, Norwegian Chiropractic convention	2020
Aron Downie	Invited workshop presenter, IFOMPT international conference	2020
Aron Downie	Invited speaker, SPINEONLINE	2020
Aron Downie	17th International Forum for Back and Neck Pain: Local organising committee member	2021
Aron Downie	Course director, Bachelor of Chiropractic Science, Macquarie University	January 2022 - ongoing
Aron Downie	Associate Editor BMC Musculoskeletal Disorders	2022 - ongoing
Aron Downie	Panel review member, Macquarie University MQRAS grants	2022
Aron Downie	Panel review member, Macquarie University MQRAS grants	2023
Aron Downie	Professional association advisory committee, ACERF	2023 - ongoing
Aron Downie	Supervisor, 2 visiting scholars from SDU, Odense	2024
Aron Downie	Invited speaker, International Educators’ Day, Macquarie University	2023
Aron Downie	Invited speaker, Oxford University	2024
Aron Downie	Student supervison 5xMRes (completed), 2xPhd (ongoing)	2020-2024
Aron Downie	Member, Tertiary Education and Research Committee, Australian Chiropractors Association	2020 - ongoing
Aron Downie	Member, Tertiary Education and Research Committee, Australian Chiropractors Association	2023 - ongoing
James Young	Member, Arthritis Society Canada Integrated Scientific and Medical Advisory Committee	2023
James Young	Member, GLA:D Canada Leadership Committee	2022
James Young	Member, IMPACT Ireland Steering Committee	2021
James Young	Member, GLA:D International Network Leadership Committee	2020
James Young	Member, OptiKNEE Research Group	2020
Steen Harsted	Invited speaker at The Danish Podiatrist Association Annual Meeting "The Evolution and Biomechanics of the Human Foot"	2022
Steen Harsted	National Radio 1 hour program discussing the function and evolution of the human foot. P1 Sygt Nok. ”Fodens Evolution”.	2022
Steen Harsted	ECU Online Seminar Series. Webinar under the title – ‘Movement Patterns and Motor Performance in preschool children - using markerless motion capture technology with Steen Harsted’	2021
Steen Harsted	Research competition finalist. Pain Drawings and Psychological Factors – is there a connection, 27. Feb. 2024, Researcher Cup, Lillebaelt Hospital 2024	2024
Steen Harsted	Supervisor - 1x phd student, 1x pregraduate medical student	2023
Casper Nim	ECU online Seminar Series. Webinar under the title – ‘Should we adjust our expectations to SMT’	2021
Casper Nim	Invited speaker - Parker University	2021
Casper Nim	Invited speaker - CMCC	2021
Casper Nim	Invited speaker - Central Queensland University	2023
Casper Nim	Guest writer RSS Education	2022
Casper Nim	Guest writer RSS Education	2023
Kenneth Weber	Invited Lecture, MGH Martinos Center for Biomedical Imaging	2021
Kenneth Weber	Invited Lecture, MGH Martinos Center for Biomedical Imaging	2023
Kenneth Weber	Invited Lecture, Evidence-Based Practices and Chiropractic Care, Department of Veterans Affairs	2023
Kenneth Weber	Invited Lecture, Health Occupations Students of America (HOSA) Program, Alpharetta High School in Alpharetta, GA	2022
Kenneth Weber	Invited Lecture, Clinical Research Seminar Series, Palmer College of Chiropractic, Davenport, IA	2021
Kenneth Weber	Podcast Interview, RehabCast: The Rehabilitation Medicine Update, Archives of Physical Medicine and Rehabilitation	2024
Kenneth Weber	Invited Lecture, Stanford Synapse: Brain Injury Support Group Annual Conference	2022
Kenneth Weber	Invited Lecture Palmer College of Chiropractic West	2020
Kenneth Weber	Invited Lecture Palmer College of Chiropractic West	2021
Kenneth Weber	Invited Lecture Palmer College of Chiropractic West	2022
Kenneth Weber	Invited Lecture Palmer College of Chiropractic West	2023
Kenneth Weber	Invited Lecture Palmer College of Chiropractic West	2024
Kenneth Weber	Invited Lecture, Stanford Center for Clinical Research, Stanford University School of Medicine	2024
Kenneth Weber	Panel Member, Stanford Center for Clinical and Translational Research and Education, Research Career Accelerator Program	2024
Kenneth Weber	Invited Lecture, Spaulding Rehabilitation Hospital, Department of Physical Medicine and Rehabilitation, Harvard University School of Medicine, Boston, MA	2022
Kenneth Weber	Department of Physical Therapy and Human Movement Sciences, Northwestern University, Chicago, IL	2023
Kenneth Weber	Podcast Interview, Discussions in Spinal Cord Injury Science (DiSCIS), Spinal Cord Injury Special Interest Group of the Academy of Neurologic Physical Therapy of the American Physical Therapy Association	2023
Kenneth Weber	Podcast Interview, Chiropractic Science	2020
Kenneth Weber	Web Series Interview, World of Chiropractic, World Federation of Chiropractic	2021
Kenneth Weber	Invited Lecture Department of Physical Therapy, Swami Rama Himalayan University, Baksar Wala, India	2021
Kenneth Weber	Invited Lecture, General Electric Healthcare Distinguished Lecture at the 29th Annual Meeting of the Organization for Human Brain Mapping, Seoul, Korea	2023
Kenneth Weber	NIH Loan Repayment Program Ambassador	2020-2024
Kenneth Weber	The Norwegian Chiropractors’ Research Foundation Reviewer	2022
Kenneth Weber	NIH Center for Scientific Review Special Emphasis Review Panel	2023
Kenneth Weber	Department of Veterans Affairs, SCI/D and Pain Review Panel	2021
Kenneth Weber	Topic Editor, Frontiers in Integrative Neuroscience	2021-2022
Kenneth Weber	Associate Editor, Pain Medicine	2020-2022
Kenneth Weber	Co-Section Editor, Pain Medicine	2022-2024
David McNaughton	Invited ECR keynote speaker - Chiropractic Australia Researchers Day	2022
Cecilie Krage Øverås	Board member ELiB (Norwegian Chiropractors' Research Foundation- appointed by the Norwegian Chiropractic Association)	2011- ongoing	Include or strike?
Cecilie Krage Øverås	Professional council member MUSS (Norwegian musculoskeletal research network)	2020- ongoing
Cecilie Krage Øverås	ECU Lockdown series, video presentation on GEN-C-platform + youtube	2020
Cecilie Krage Øverås	Co-organizer of MUSS conference (national multidisciplinary research conference)	2021, 2022, 2023, 2024
Cecilie Krage Øverås	Invited speaker Norwegian Chiropractic Association	2021
Cecilie Krage Øverås	Invited speaker Norwegian Chiropractic Association	2022
Cecilie Krage Øverås	Invited speaker Norwegian Chiropractic Association	2023
Cecilie Krage Øverås	Feature article in Dagens Medisin 'Musculoskeletal health and research is de-prioritised' (https://www.dagensmedisin.no/muskelskjeletthelse-og-forskning-nedprioriteres/603114)	2023
Cecilie Krage Øverås	Invited speaker Norwegian Chiropractic Association	2024
Cecilie Krage Øverås	Editorial board as Seminar Series Editor in Chiropractic & Manual Therapies - https://chiromt.biomedcentral.com/	2024
James Young	Invited speaker, Arthritis Society Canada Town Hall Meeting	2024
James Young	Invited speaker, Arthritis Society Canada Board of Directors Meeting	2024
James Young	Invited speaker, Canadian Chiropractic Association Joint Ventures Series	2024
James Young	Invited speaker, Canadian Memorial Chiropractic College World AIDS Day Conference	2022
James Young	Invited speaker, Institute for Disability and Rehabilitation Research	2022
James Young	Invited speaker, Research Unit for Musculoskeletal Function and Physiotherapy Science in Action Day	2021
James Young	Invited speaker, IMPACT Ireland Directors Meeting	2021
James Young	Invited speaker, Canadian Chiropractic Association Master Class Series	2021
James Young	Invited speaker, Ontario Chiropractic Association Research Committee Meeting	2021
James Young	Invited speaker, Canadian Chiropractic Research Foundation Partnership Committee Meeting	2021
James Young	Invited speaker, Canadian Memorial Chiropractic College Graduate Department Rounds	2020
Eric Roseen	Research Advisory Board, American Chiropractic Association	2020-2022
Eric Roseen	Opioid Advisory Board, American Chiropractic Association	2020-2024
Eric Roseen	Program Committee, International Congress on Integrative Medicine and Health	2021
Eric Roseen	Co-Chair of Scientific Program, International Congress on Integrative Medicine and Health	2024
Eric Roseen	Board of Directors Nominating Committee, Academic Consortium for Integrative Medicine and Health	2024
Eric Roseen	Scientific Commission, Clinical Compass.	2024
Eric Roseen	Associate Editor, PM&R: The Journal of Injury, Function, and Rehabilitation	2020-2022
Eric Roseen	Senior Editor, PM&R: The Journal of Injury, Function, and Rehabilitation	2022
Eric Roseen	Editor, PM&R Special Issue on Implementation Science	2023
Eric Roseen	NIH Special Emphasis Panel, Exploratory Clinical Trials of Mind and Body Interventions	2020, 2023, 2024
Eric Roseen	Invited Speaker - Harvard Medical School	2021
Eric Roseen	Invited Speaker - Cleveland Clinic	2021
Eric Roseen	Invited Speaker - University of Michigan	2023
CARL conference presentations 2 CARL II people
Fellow(s)	Title	Podium/poster	Conference	Dates
Sasha, Casper, Steen, Amy, Cecilie, Eric, James, Jan, Greg,	Gender at chiropractic conferences 2010-2019	Podium	WFC Congress	Oct 2023
Sasha, Casper, Jan	Waste Not, Want Not: Squandered Efforts in Spinal Manipulative Therapy Research	Poster	WFC Congress	Oct 2023
Sasha, Casper, Steen, Amy, Cecilie, Eric, James, Jan, Greg,	Is there a gender problem with speakers at chiropractic conferences? Study protocol for a retrospective analysis	Poster	CARLoquium	2021
Sasha Aspinall	Are our lumbar manipulation shams any good? A systematic review protocol of blinding strategies, their effectiveness, and their influence on pain outcomes	Poster	CARLoquium	2021
Casper Nim	The effectiveness of spinal manipulative therapy in treating spinal pain does not depend on the application procedures: a systematic review and network meta‑analysis	Podium	WFC Congress	2023
Casper Nim	The effectiveness of spinal manipulative therapy in treating spinal pain does not depend on the application procedures: a systematic review and network meta‑analysis	Podium	IFOMPT	2024
Casper Nim	The effectiveness of spinal manipulative therapy in treating spinal pain does not depend on the application procedures: a systematic review and network meta‑analysis	Poster	Neck and back pain forum
Casper Nim	Do Visual Pain Trajectories Reflect the Actual Course of Low Back Pain? A Longitudinal Cohort Study	Poster	Neck and back pain forum
Casper Nim	Pressure pain thresholds in a real‑world chiropractic setting: topography, changes after treatment, and clinical relevance?	Podium	ECU congress	2022
Casper Nim	Do Visual Pain Trajectories Reflect the Actual Course of Low Back Pain? A Longitudinal Cohort Study	Podium	ECU congress	2022
Casper Nim	Temporal stability of self‑reported visual back pain trajectories	Podium	WFC Congress	2021
Casper Nim	Temporal stability of self‑reported visual back pain trajectories	Podium	Neck and back pain forum	2021
Casper Nim	The importance of selecting the correct site to apply spinal manipulation when treating spinal pain: Myth or reality? A systematic review	Podium	WFC Congress	2021
Casper Nim	Do Visual Pain Trajectories Reflect the Actual Course of Low Back Pain? A Longitudinal Cohort	Poster	World congress of pain	2022
Casper Nim	What does spinal manipulative therapy specificity mean to you? An international survey of chiropractors	Poster	CARLoquium	2022
Casper Nim	Spinal manipulation and modulation of pain sensitivity in persistent low back pain: a secondary cluster analysis of a randomized trial	Poster	World congress of pain	2021
Casper Nim	The importance of selecting the correct site to apply spinal manipulation when treating spinal pain: Myth or reality? A systematic review	Poster	CARLoquium	2021
David McNaughton	Stressfull life events and back pain in older males	Podium	ACA	2022
David McNaughton	Stressfull life events and back pain in older males	Podium	Spineweek	2023
Hazel Jenkins, Aron, Jessica, James, Eric, Casper, Dave, Cecilie, Jan	Is there an association between patient and practitioner characteristics and the selection of therapeutic interventions in a chiropractic clinical encounter? Analysis of the COAST and O-COAST study data	Podium	Spineweek	2023
Hazel Jenkins, Aron, Jessica, James, Eric, Casper, Dave, Cecilie, Jan	Is there an association between patient and practitioner characteristics and the selection of therapeutic interventions in a chiropractic clinical encounter? Analysis of the COAST and O-COAST study data	POSTER?	International Back and Neck Pain Forum	2023
Hazel Jenkins, Aron	The Detect trial: Do X-rays for spinal pain in patients receiving chiropractic care change patient outcomes? A pilot randomised controlled trial protocol	Poster	WFC Congress	2021
Hazel Jenkins, Aron	The Detect trial: Do X-rays for spinal pain in patients receiving chiropractic care change patient outcomes? A pilot randomised controlled trial protocol	Poster	International Back and Neck Pain Forum	2021
Hazel Jenkins, Jan	The use of diagnostic imaging in the management of older adults presenting for chiropractic care for low back pain in Australia. Analysis of data from the BAck Complaints in Elders: Chiropractic - Australia (BACE:C-A) cohort study	Podium	Spineweek	2023
Steen, Casper, James	Early Proof of Concept–Automated Qualitative Scoring of Movement Patterns Using Joint Center Positions Collected Using Motion Capture	Poster	CARLoquium	2021
Steen, Casper, James, Dave	The Relationship Between the Drawn Area of Digital Pain Drawings and Psychosocial and Disability Variables in Low Back Pain Patients	Podium	WFC	2023
Hazel Jenkins, Jan	Patients with low back pain presenting for chiropractic care who want diagnostic imaging are more likely to receive referral for imaging: a cross-sectional study	Podium	CA National conference	2022
Hazel Jenkins, Aron	The available evidence assessing the effectiveness of ten commonly recommended treatments for non-specific low back pain: an evidence map	Podium	International back and neck pain forum	2021
Hazel Jenkins, Jan	What are the effects of diagnostic imaging on clinical outcomes in patients with low back pain presenting for chiropractic care: a matched observational study	Podium	CA National conference	2021
Hazel Jenkins, Jan	What are the effects of diagnostic imaging on clinical outcomes in patients with low back pain presenting for chiropractic care: a matched observational study	Podium	WFC	2021
Hazel jenkins, Aron	Do spinal radiographs in patients receiving chiropractic care change patient outcomes? A pilot randomised controlled trial;	Poster	WFC	2023
Hazel Jenkins, Jan	The use of diagnostic imaging in the management of older adults presenting for chiropractic care for low back pain in Australia. Analysis of data from the BAck Complaints in Elders: Chiropractic - Australia (BACE:C-A) cohort study	Poster	WFC	2023
Hazel Jenkins, Aron, Jessica, James, Eric, Casper, Dave, Cecilie, Jan	Is there an association between patient and practitioner characteristics and the selection of therapeutic interventions in a chiropractic clinical encounter? Analysis of the COAST and O-COAST study data	Poster	International back and neck pain forum	2023
Hazel Jenkins, Jan	The use of diagnostic imaging in the management of older adults presenting for chiropractic care for low back pain in Australia. Analysis of data from the BAck Complaints in Elders: Chiropractic - Australia (BACE:C-A) cohort study	Poster	International back and neck pain forum	2023
Hazel Jenkins, Jan	What are the effects of diagnostic imaging on clinical outcomes in patients with low back pain presenting for chiropractic care: a matched observational study	Poster	International back and neck pain forum	2021
Hazel Jenkins, Jan	What are the effects of diagnostic imaging on clinical outcomes in patients with low back pain presenting for chiropractic care: a matched observational study	Poster	CARLoquium	2021
Hazel Jenkins, Aron	The Detect trial: Do X-rays for spinal pain in patients receiving chiropractic care change patient outcomes? A pilot randomised controlled trial protocol	Poster	WFC	2021
Hazel Jenkins, Aron	The Detect trial: Do X-rays for spinal pain in patients receiving chiropractic care change patient outcomes? A pilot randomised controlled trial protocol	Poster	CA National conference	2021
Hazel Jenkins, Aron	The Detect trial: Do X-rays for spinal pain in patients receiving chiropractic care change patient outcomes? A pilot randomised controlled trial protocol	Poster	CARLoquium	2021
James, Jan	Lumbar spinal stenosis symptoms and patient education and exercise therapy outcomes in people with knee or hip osteoarthritis	Poster	OARSI World Congress	2023
James, Casper, Steen	Clustering multi-site pain diagrams	Poster	IASP World Congress	2022
James, Jan	Characteristics associated with comorbid lumbar spinal stenosis symptoms in people with knee or hip osteoarthritis	Poster	OARSI World Congress	2022
James, Jessica	Post-surgical rehabilitation for adults treated surgically for lumbar disc herniation: systematic review and meta-analysis	Poster	EUROSPINE	2021
James, Jan	Prevalence of lumbar spinal stenosis symptoms in patients from primary care treated for knee or hip osteoarthritis or low back pain	Poster	OARSI World Congress	2021
James, Jan	Prevalence of multimorbid degenerative lumbar spinal stenosis with knee and/or hip osteoarthritis: protocol for a systematic review and meta-analysis	Poster	CARLoquium	2021
James, Jan	Lumbar spinal stenosis impact on outcomes following patient education and exercise therapy in people with knee or hip osteoarthritis	Podium	Canadian Arthritis Research Conference	2023
James, Jan	Prevalence of multimorbid degenerative lumbar spinal stenosis with knee or hip osteoarthritis: a systematic review and meta-analysis	Podium	International Forum for Back and Neck Pain Research in Primary Care	2021
Degree - Promotion
Fellow	Degree earned	Position/promotion	Institution	Date
Eric Roseen	PhD		MGH Institute of Health Professions	2023
Eric Roseen		Assistant Professor of Medicine	Boston University School of Medicine	2022
Eric Roseen		Staff Chiropractor	VA Boston Medical Center	2021
Eric Roseen		Director, Program for Integrative Medicine and Health Disparities	Boston Medical Center	2021
Luana Nyirö		Junior Consultant, Department of Chiropractic Medicine	University of Zurich, Switzerland	2020
Luana Nyirö		Consultant, Department of Chiropractic Medicine	University of Zurich, Switzerland	2022
Luana Nyirö		Head of Teaching Clinic, Department of Chiropractic Medicine	University of Zurich, Switzerland	2024
Casper Nim	PhD		University of Southern Denmark	2021
Casper Nim		Senior researcher	University Hospital of Southern Denmark	2021
Casper Nim		Assistant Professor	University of Southern Denmark	2022
David McNaughton	PhD		Macquarie University	2022
David McNaughton		Senior Lecturer	Central Queensland University	2024
Hazel Jenkins		Senior Lecturer	Macquarie University	2021
Hazel Jenkins		Postdoctoral research fellow	ANZBACK	2020
Aron Downie		Senior Lecturer	Macquarie University	2022
Sasha Aspinall	PhD		Murdoch University	2020
Sasha Aspinall		Lecturer	Murdoch University	2021
Amy Miller	PhD		Bournemouth University	2021
Amy Miller		Lecturer	AECC University College	2021
James Young	PhD		University of Southern Denmark	2022
James Young		Postdoctoral Fellowship	University Health Network	2022
James Young		Scientific Associate	University Health Network	2024
Cecilie Krage Øverås	PhD		University of Southern Denmark	2023
Jessica Wong	PhD		University of Toronto	2022
Jessica Wong		Postdoctoral Fellowship	Ontario Tech University	2024
Jessica Wong		Assistant Professor, School of Physical Therapy, Faculty of Health Sciences	Western University	2024
Kenneth Weber		Senior Research Scientist	Stanford University	2023
Kenneth Weber		Staff Chiropractor	Palo Alto Veterans Affairs Health Care System	2024
Steen Harsted	PHD		SDU	2020
Steen Harsted		Assistant Professor	SDU	2020
Steen Harsted		Senior Researcher	Spine Hospital, Middelfart, Denmark	2023
Grants
Fellow	Amount	Funder	Year	Role
Eric Roseen	$1,577,173 USD	NIH/NCCIH	2023	Site-PI
Eric Roseen	$6,616,480 USD	NIH/NCCIH	2023	mPI
Eric Roseen	$37,000 USD	NIH/NCCIH	2021	PI
Amy Miller	£24735	Chiropractic Research Council	2020	CI
Amy Miller	£15000	Knoweldge Exchange Framework and Research England	2022	PI
Amy Miller	£15000	Royal College of Chiropractors innovation fund	2021	Site PI
Amy Miller	$19,832.80 AUD	ACERF	2023	CI
Amy Miller	$5,751.18 AUD	CARF	2023	CI
David McNaughton	$19,994.00 AUD	ACERF	2023	PI
David McNaughton	$25,000.00 AUD	QPA	2023	CI
Casper Nim	12416 USD	Danish chiropractic research fund	2024	PI
Casper Nim	12018 USD	Canadian Chiropractic Research Foundation	2024	PI
Casper Nim	108587 USD	Danish chiropractic association	2021	PI
Casper Nim	12876 USD	Hospital Lillebaelt	2021	PI
Casper Nim	85533 USD	Region of Southern Denmark	2021	Individual grant
Luana Nyirö	CHF 20'000	Theodor and Ida Herzog-Egli Foundation	2021	PI
Luana Nyirö	CHF 131'400	Balgrist Foundation	2021	Co-applicant
Luana Nyirö	141'480 EU	European Centre for Chiropractic Excellence ECCRE	2021	Co-applicant
Casper Nim	11430 USD	Hospital Lillebaelt	2021	PI
Casper Nim	11430 USD	Danish chiropractic research fund	2020	PI
Casper Nim	107442 USD	Danish chiropractic research fund	2023	Supervisor
Casper Nim	85554 USD	Region of Southern Denmark	2023	Supervisor
Hazel Jenkins	2200 AUD	Macquarie Uinversity	2020	Individual grant
Casper Nim	71295 USD	Hospital Lillebaelt	2022
Casper Nim	145162 USD	Danish Danish Agency for Higher Education and Science:	2024	Co-appilcant
Hazel Jenkins	9000 AUD	MtCaRF	2020	CIA
Hazel Jenkins	2500 AUD	Macquarie University	2021	Individual grant
Hazel Jenkins	2,352,236.17 AUD	NHMRC Clinical trials and cohort studies	2021	AI
Hazel Jenkins	2,107,805.90 AUD	MRFF International clinical trial collaborations	2021	AI
Hazel Jenkins	49, 543 AUD	Macquarie University	2022	CIA
James Young	45000 CAD	Canadian Chiropractic Research Foundation	2024	PI
Kawchuk/Hartvigsen/Young	100000 CAD	Canadian Institutes of Health Research	2024	PI and Co-applicants
Hazel Jenkins	121,074 AUD	Macquarie University	2022	CI
James Young	25000 CAD	Canadian Institutes of Health Research	2023	Co-applicant
Hazel Jenkins	3000 AUD	Macquarie University	2023	Individual grant
Hazel Jenkins	1,472,805 AUD	MRFF Clinician researchers grant	2024	CIB
Hazel Jenkins	19.896.20 AUD	ANZBACK seeing grant	2024	CIA
Steen Harsted	25.000 Dkk	Ideforum	2023	PI
Steen Harsted	48.000 Dkk	Skolarstipend from Novo Nordisk Fonden	2023	Co-applicant
Andrée-Anne Marchand	125000 CAD	Fondation chiropratique du Québec	2024	PI
Andrée-Anne Marchand	15000 CAD	UQTR
Andrée-Anne Marchand	2809980 CAD	Fonds de recherche du Québec - Santé	2023	Co-applicant
Andrée-Anne Marchand	19678 CAD	UQTR
Andrée-Anne Marchand	750000 CAD	Chaire de recherche internationale en santé neuromusculosquelettique	2024	Co-applicant
Andrée-Anne Marchand	50000 CAD	Canadian Chiropractic Research Foundation	2020
Andrée-Anne Marchand	334040 CAD	CIHR	2022
Andrée-Anne Marchand	19600 CAD	Fondation régionale pour la santé de Trois-Rivières
Andrée-Anne Marchand	15000 CAD	UQTR
Andrée-Anne Marchand	3900000 CAD	Fonds de recherche du Québec - Santé	2024
Cecilie Krage Øverås	1.700.000 NOK (approx. € 145.000)	Norwegian research foundation ELiB	2023	Individual grant
Hazel Jenkins	1000 AUD	ANZMUSC Travel scholarship	2024	Individual grant
Kenneth Weber	2,848,570 USD	NINDS/NIH	2023	PI
Kenneth Weber	2,870,148 USD	NINDS/NIH	2023	PI
Kenneth Weber	69,221 USD	NINDS/NIH	2022	PI
Kenneth Weber	100,000 USD	NINDS/NIH	2021	PI
James Young	7000 CAD	Canadian Memorial Chiropractic College Internal Research Fund	2021	Co-applicant
Young/Hartvigsen	634000 DKK	Danish Chiropractic Research Fund	2022	PI
Aron Downie	2,888,744 AUD	MRFF Clinical Trials	2024	AI
Aron Downie	18000 AUD	ACERF	2024	PI
Aron Downie	11700 AUD	Macquarie University	2022	Co-applicant
Aron Downie	25000 AUD	Macquarie University	2020	PI
Aron Downie	88000 AUD	Macquarie University + ACA (industry)		Individual grant
Aron Downie	32000 AUD	CA-industry	2020	Co-applicant
Aron Downie	5000 AUD	NVMT Scientific Fund (Netherlands)		Co-applicant
Number of papers not CARL
Fellow	Number
Ken	52
Eric	26
David	11
Casper	15
Aron	14
Hazel	13
Cecilie	1	since Jan is on most of my papers...;-)
James	24
Luana	7
Steen	5
Sasha	3
Jessica
Andrée-Anne
Awards
Fellow	Award	Institution	Year
Eric Roseen	George B. McClelland Researcher of the Year	American Chiropractic Association	2024
Eric Roseen	Doctor of Chiropractic Alumnus of the Year	University of Western States	2024
Luana Nyirö	Poster prize	WFC Conference	2023
Amy Miller	Poster prize	WFC Conference / NCBI	2023
Hazel Jenkins	Podium presentation award	CA National conference	2021
Hazel Jenkins	Poster prize	CA National conference	2021
David McNaughton	Podium presentation award	ACA national conference	2022
Casper Nim	Best oral presentation	ECU	2022
Casper Nim	Best poster presentation	Neck and back pain forum	2021
Casper Nim	New investigator award	WFC	2021
Kenneth Weber	George B. McClelland Researcher of the Year	American Chiropractic Association	2021
Kenneth Weber	Most Outstanding Journal of Neurologic Physical Therapy Publication	Academy of Neurologic Physical Therapy	2023
Cecilie Krage Øverås	Best oral presentation award	Norwegian MUSS conference	2020
Cecilie Krage Øverås	The Continuing Education Committee’s Professional Award	Norwegian Chiropractic Association (NKF)	2021
Cecilie Krage Øverås	The Norwegian Association for Back Research Award	Norwegian MUSS conference	2021
James Young	Young Investigator Award	Canadian Chiropractic Association	2024
James Young	Top Poster Award	Krembil Research Institute Research Day	2023
James Young	Fellowship Award	Canadian Institutes of Health Research	2023
James Young	Top Abstract Award	Canadian Arthritis Research Conference	2023
James Young	Conference Travel Award	University Health Network Office of Research Trainees	2022
James Young	Postdoctoral Training Fellowship Award	Arthritis Society Canada	2022
James Young	Clinical Research Fellowship Award	Schroeder Arthritis Institute	2022
James Young	Integrated Arthritis Care Fellowship Award	Diana Kerbel Foundation	2022
